# Supplementary material for: Genome-Wide DArTSeq Genotyping and Phenotypic Based Assessment of Within and Among Accessions Diversity and Effective Sample Size in the Diverse Sorghum, Pearl Millet, and Pigeonpea Landraces
Source: Front Plant Sci. 2020 Dec 14;11:587426. doi: 10.3389/fpls.2020.587426 (PMC7768014; doi:10.3389/fpls.2020.587426)
Supplement: Supplementary Figure 1 — Cluster dendrogram with unbiased bootstrap probability values for edges, with ward.D2 clustering for Gower's distances, for single plant phenotypic data (A) The cluster dendrogram of sorghum, (B) the cluster dendrogram of pigeonpea, and (C) Cluster dendrogram of pearl millet. [file Data_Sheet_1.zip]

Archive with 31 entries (30 files):
- Supplemantary material_corrected/
- __MACOSX/._Supplemantary material_corrected
- Supplemantary material_corrected/Table S5.docx
- __MACOSX/Supplemantary material_corrected/._Table S5.docx
- Supplemantary material_corrected/Table S9.docx
- __MACOSX/Supplemantary material_corrected/._Table S9.docx
- Supplemantary material_corrected/TableS1, S2, S3, S4.docx
- __MACOSX/Supplemantary material_corrected/._TableS1, S2, S3, S4.docx
- Supplemantary material_corrected/Table S8.docx
- __MACOSX/Supplemantary material_corrected/._Table S8.docx
- Supplemantary material_corrected/FigS2a.pdf
- __MACOSX/Supplemantary material_corrected/._FigS2a.pdf
- Supplemantary material_corrected/FigS2c.pdf
- __MACOSX/Supplemantary material_corrected/._FigS2c.pdf
- Supplemantary material_corrected/FigS2b.pdf
- __MACOSX/Supplemantary material_corrected/._FigS2b.pdf
- Supplemantary material_corrected/FiguresS3, S4.docx
- __MACOSX/Supplemantary material_corrected/._FiguresS3, S4.docx
- Supplemantary material_corrected/Table S11.docx
- __MACOSX/Supplemantary material_corrected/._Table S11.docx
- Supplemantary material_corrected/Table S10.docx
- __MACOSX/Supplemantary material_corrected/._Table S10.docx
- Supplemantary material_corrected/FigS1c.pdf
- __MACOSX/Supplemantary material_corrected/._FigS1c.pdf
- Supplemantary material_corrected/Table S7.docx
- __MACOSX/Supplemantary material_corrected/._Table S7.docx
- Supplemantary material_corrected/FigS1b.pdf
- __MACOSX/Supplemantary material_corrected/._FigS1b.pdf
- Supplemantary material_corrected/FigS1a.pdf
- Supplemantary material_corrected/Table S6.docx
- __MACOSX/Supplemantary material_corrected/._Table S6.docx
